# Supplementary material for: Risk of second primary breast cancer among cancer survivors: Implications for prevention and screening practice
Source: PLoS One. 2020 Jun 4;15(6):e0232800. doi: 10.1371/journal.pone.0232800 (PMC7272050; doi:10.1371/journal.pone.0232800)
Supplement: S1 Data — (ZIP) [file pone.0232800.s008.zip]

Archive with 104 entries (98 files):
- data and results/
- data and results/Fig 1/
- data and results/Fig 1/Female_API.jpo
- data and results/Fig 1/Female_FPBC.jpo
- data and results/Fig 1/Female_SPBC.jpo
- data and results/Fig 1/Female_SPBC_50+.jpo
- data and results/Fig 1/Female_SPBC_50-.jpo
- data and results/Fig 1/Female_black.jpo
- data and results/Fig 1/Female_white.jpo
- data and results/Fig 1/Male_FPBC.jpo
- data and results/Fig 1/Male_SPBC.jpo
- data and results/SIRs/
- data and results/SIRs/Fig 2/
- data and results/SIRs/Fig 2/ALL sites-female-50+.smm
- data and results/SIRs/Fig 2/ALL sites-female-50-.smm
- data and results/SIRs/Fig 2/All sites except for breast cancer-female-50+.smm
- data and results/SIRs/Fig 2/All sites except for breast cancer-female-50-.smm
- data and results/SIRs/Fig 2/Bladder-female-50+.smm
- data and results/SIRs/Fig 2/Bladder-female-50-.smm
- data and results/SIRs/Fig 2/Breast-female-50+.smm
- data and results/SIRs/Fig 2/Breast-female-50-.smm
- data and results/SIRs/Fig 2/Central nervous system-female-50+.smm
- data and results/SIRs/Fig 2/Central nervous system-female-50-.smm
- data and results/SIRs/Fig 2/Cervix Uterus-female-50+.smm
- data and results/SIRs/Fig 2/Cervix Uterus-female-50-.smm
- data and results/SIRs/Fig 2/Colon and Rectum-female-50+.smm
- data and results/SIRs/Fig 2/Colon and Rectum-female-50-.smm
- data and results/SIRs/Fig 2/Corpus uteri-female-50+.smm
- data and results/SIRs/Fig 2/Corpus uteri-female-50-.smm
- data and results/SIRs/Fig 2/Kidney-female-50+.smm
- data and results/SIRs/Fig 2/Kidney-female-50-.smm
- data and results/SIRs/Fig 2/Leukemia-female-50+.smm
- data and results/SIRs/Fig 2/Leukemia-female-50-.smm
- data and results/SIRs/Fig 2/Liver and Intrahepatic Duct-female-50+.smm
- data and results/SIRs/Fig 2/Liver and Intrahepatic Duct-female-50-.smm
- data and results/SIRs/Fig 2/Lung and Bronchus-female-50+.smm
- data and results/SIRs/Fig 2/Lung and Bronchus-female-50-.smm
- data and results/SIRs/Fig 2/Melanoma of the Skin-female-50+.smm
- data and results/SIRs/Fig 2/Melanoma of the Skin-female-50-.smm
- data and results/SIRs/Fig 2/Myeloma-female-50+.smm
- data and results/SIRs/Fig 2/Myeloma-female-50-.smm
- data and results/SIRs/Fig 2/Non-Hodgkin lymphoma-female-50+.smm
- data and results/SIRs/Fig 2/Non-Hodgkin lymphoma-female-50-.smm
- data and results/SIRs/Fig 2/Oral Cavity and Pharynx-female-50+.smm
- data and results/SIRs/Fig 2/Oral Cavity and Pharynx-female-aged 50-.smm
- data and results/SIRs/Fig 2/Ovary-female-50+.smm
- data and results/SIRs/Fig 2/Ovary-female-50-.smm
- data and results/SIRs/Fig 2/Pancreas-female-50+.smm
- data and results/SIRs/Fig 2/Pancreas-female-50-.smm
- data and results/SIRs/Fig 2/Stomach-female-50+.smm
- data and results/SIRs/Fig 2/Stomach-female-50-.smm
- data and results/SIRs/Fig 2/Thyroid-female-50+.smm
- data and results/SIRs/Fig 2/Thyroid-female-50-.smm
- data and results/SIRs/Fig 2/Vagina-female-50+.smm
- data and results/SIRs/Fig 2/Vagina-female-50-.smm
- data and results/SIRs/Fig 2/Vulva-female-50+.smm
- data and results/SIRs/Fig 2/Vulva-female-50-.smm
- data and results/SIRs/Fig 3/
- data and results/SIRs/Fig 3/ALL sites.smm
- data and results/SIRs/Fig 3/All sites except for breast cancer.smm
- data and results/SIRs/Fig 3/Bladder.smm
- data and results/SIRs/Fig 3/Breast.smm
- data and results/SIRs/Fig 3/Central nervous system.smm
- data and results/SIRs/Fig 3/Cervix Uterus.smm
- data and results/SIRs/Fig 3/Colon and Rectum.smm
- data and results/SIRs/Fig 3/Corpus uteri.smm
- data and results/SIRs/Fig 3/Kidney.smm
- data and results/SIRs/Fig 3/Leukemia.smm
- data and results/SIRs/Fig 3/Liver and Intrahepatic Duct.smm
- data and results/SIRs/Fig 3/Lung and Bronchus.smm
- data and results/SIRs/Fig 3/Melanoma of the Skin.smm
- data and results/SIRs/Fig 3/Myeloma.smm
- data and results/SIRs/Fig 3/Non-Hodgkin lymphoma.smm
- data and results/SIRs/Fig 3/Oral Cavity and Pharynx.smm
- data and results/SIRs/Fig 3/Ovary.smm
- data and results/SIRs/Fig 3/Pancreas.smm
- data and results/SIRs/Fig 3/Stomach.smm
- data and results/SIRs/Fig 3/Thyroid.smm
- data and results/SIRs/Fig 3/Vagina.sm
- data and results/SIRs/Fig 3/Vulva.smm
- data and results/SIRs/Table 2/
- data and results/SIRs/Table 2/ALL sites.smm
- data and results/SIRs/Table 2/All sites except for breast cancer.smm
- data and results/SIRs/Table 2/Bladder.smm
- data and results/SIRs/Table 2/Breast.smm
- data and results/SIRs/Table 2/Central nervous system.smm
- data and results/SIRs/Table 2/Cervix Uterus.smm
- data and results/SIRs/Table 2/Colon and Rectum.smm
- data and results/SIRs/Table 2/Corpus uteri.smm
- data and results/SIRs/Table 2/Kidney.smm
- data and results/SIRs/Table 2/Leukemia.smm
- data and results/SIRs/Table 2/Liver and Intrahepatic Duct.smm
- data and results/SIRs/Table 2/Lung and Bronchus.smm
- data and results/SIRs/Table 2/Melanoma of the Skin.smm
- data and results/SIRs/Table 2/Myeloma.smm
- data and results/SIRs/Table 2/Non-Hodgkin lymphoma.smm
- data and results/SIRs/Table 2/Oral Cavity and Pharynx.smm
- data and results/SIRs/Table 2/Ovary.smm
- data and results/SIRs/Table 2/Pancreas.smm
- data and results/SIRs/Table 2/Stomach.smm
- data and results/SIRs/Table 2/Thyroid.smm
- data and results/SIRs/Table 2/Vagina.smm
- data and results/SIRs/Table 2/Vulva.smm
- data and results/data_Table 1.csv
